# Supplementary material for: Beringian sub-refugia revealed in blackfish (Dallia): implications for understanding the effects of Pleistocene glaciations on Beringian taxa and other Arctic aquatic fauna
Source: BMC Evol Biol. 2015 Jul 19;15:144. doi: 10.1186/s12862-015-0413-2 (PMC4506597; doi:10.1186/s12862-015-0413-2)
Supplement: Additional file 7: Supplementary Table S3. — ᅟ [file 12862_2015_413_MOESM7_ESM.xls]

## Sheet: sheet1
Coastal Alaska versus Interior Alaska comparison
Command line string : -i infile -q1 7 -m1 20 -m2 20 -t 100 -b 10000000 -l 1000000 -fl -g1 0.5 -q2 5 -qA 60 -u 3 -p123456 -o outfile.txt
	Revised-2
	q1	q2	qA	t	m1	m2	0u	1u	2u
Minbin	1.1930	0.1665	0.1175	1.1500	0.0300	0.0100	3.9446	0.0196	0.0698
Maxbin	14.8776	2.1645	234.9467	12.0500	4.2500	5.4500	42.4620	1.2359	2.0701
HiPt	3.8257	0.4407	11.1655	2.7500	0.5900	0.0100	10.6660	0.2355	0.3281
HiSmth	3.8531	0.4995	10.9305	3.8500	0.6700	0.0100	11.6950	0.2312	0.3802
Mean	4.0999	0.6170	70.6368	3.5500	0.7700	0.2700	12.8233	0.2109	0.3802
95Lo	2.0157	0.2840	3.6435	1.5500	0.2500	0.0100	7.2444	0.0603	0.1722
95Hi	7.6102	1.3026	226.0142	6.9500	1.8500	1.7300	25.8226	0.5200	0.8551
HPD90Lo	1.9060?	0.2253	0.1175?	1.3500	0.2100	0.0100	7.5162	0.0780	0.1923
HPD90Hi	6.4310?	1.0676	234.9467?	5.7500	1.4500	0.9700	22.6986	0.4831	0.7516
Tail?	complete	complete	rising	complete	complete	complete	complete	complete	complete
ESS	218	547	1691	< 9	324	677
Coastal Alaska versus West Beringia comparison
Command line string : -i infile -q1 5 -m1 10 -m2 5 -t 40 -b 10000000 -l 1000000 -fl -g1 0.5 -q2 5 -qA 10 -u 3 -p123456 -o outfile.txt
	Revised-1
	q1	q2	qA	t	m1	m2	0u	1u	2u
Minbin	1.4654	0.0679	0.0194	1.5400	0.0050	0.0025	3.8019	0.0380	0.0474
Maxbin	19.2049	2.1835	38.7980	24.6200	4.3850	4.9975	34.6737	1.5417	1.2589
HiPt	5.5218	0.4755	13.2561	7.3800	0.7750	0.0175	10.4713	0.3532	0.3048
HiSmth	5.5024	0.4561	8.7533	7.3400	0.7650	0.0125	10.2802	0.3467	0.2992
Mean	5.6770	0.5337	18.7682	8.0200	0.8550	0.5775	10.2802	0.3281	0.3105
95Lo	3.0375	0.1456	0.9510	3.7400	0.0350	0.0175	5.9156	0.1355	0.1459
95Hi	10.1410	1.2325	37.7887	14.8600	2.0150	4.2075	19.2309	0.6486	0.5916
HPD90Lo	3.0375	0.1067	0.0194	3.82	0.0050	0.0025	6.1376	0.1629	0.1660
HPD90Hi	8.7436	0.9607	38.798	13.02	1.5350	2.8325	16.9044	0.6026	0.5495
Tail?	complete	complete	flat	complete	complete	complete	complete	complete	complete
ESS	267	115	43901	< 12	69	95
Coastal Alaska versus Arctic Coastal Plain comparison
Command line string : -i infile -q1 5 -m1 10 -m2 10 -t 50 -b 10000000 -l 1000000 -fl -g1 0.5 -q2 5 -qA 40 -u 3 -p123456 -o outfile.txt
	q1	q2	qA	t	m1	m2	0u	1u	2u
Minbin	1.7597	0.0285	0.0761	2.6250	0.0050	0.0050	4.0926	0.0360	0.0738
Maxbin	12.4324	1.3983	152.1182	49.9750	2.3850	9.9950	31.0456	1.0864	1.7219
HiPt	4.5373	0.1807	37.0593	10.2750	0.0750	0.6850	10.8643	0.2399	0.3945
HiSmth	4.5183	0.1617	82.7176	10.2250	0.0650	0.4650	10.6660	0.2535	0.3873
Mean	4.8797	0.2188	76.0210	12.5750	0.2150	1.0950	10.8643	0.2399	0.3945
95Lo	2.8822	0.0476	3.8810	4.3750	0.0150	0.0750	6.3680	0.0955	0.1923
95Hi	7.9426	0.6944	148.3133	34.4250	0.9450	6.5950	18.8799	0.4920	0.7798
HPD90Lo	2.8251	0.0285	0.2283?	3.375	0.0050	0.0050?	6.7298	0.1169	0.2148
HPD90Hi	7.0295	0.4851	151.6616?	25.575	0.5950	3.8150?	17.2187	0.4571	0.7112
Tail?	complete	complete	flat	complete	complete	complete	complete	complete	complete
ESS	1045	329	4603	24	481	605
